# Supplementary material for: Plasma Sphingoid Base Profiles of Patients Diagnosed with Intrinsic or Idiosyncratic Drug-induced Liver Injury
Source: Int J Mol Sci. 2023 Feb 3;24(3):3013. doi: 10.3390/ijms24033013 (PMC9917723; doi:10.3390/ijms24033013)
Supplement: Supplementary file 1 [file ijms-24-03013-s001.zip]

Archive with 2 entries (2 files):
- Table S1.xlsx
- Table S2 and S3.pdf
