# Supplementary material for: Plasma Sphingoid Base Profiles of Patients Diagnosed with Intrinsic or Idiosyncratic Drug-induced Liver Injury
Source: Int J Mol Sci. 2023 Feb 3;24(3):3013. doi: 10.3390/ijms24033013 (PMC9917723; doi:10.3390/ijms24033013)
Supplement: Supplementary file 1 [file ijms-24-03013-s001.zip › Table S1.xlsx]

## Sheet: Data
ID	age	sex	group	Hy's	ALT	DILI?	ST	DM	CVD	C16SO	C16SA	C17SO	C17SA	C18SAdiene	PhytoSO	C18SO	C18SA	C19SO	C20SO	C20SA	doxSO	doxSA	Unit:
1	42	F	other	n	104	mixed	y	y, I	y	26.3894	1.1419	14.1349	0.195229	32.569	0.508524	71.5459	4.34046	4.29687	0.215035	0.0225538	0.0981317	0.0420525	[micromol/L]
2	42	F	other	n	527	hepatocellular	n	n	n	16.2339	0.396032	9.64031	0.0874399	32.2528	0.448286	74.0221	4.11409	3.63711	0.3802	0.0331057	0.113201	0.0406148
3	73	M	other	y	1335	hepatocellular	n	n	y	20.3482	0.388218	12.0243	0.0622092	37.0843	0.457224	50.3564	2.15182	1.99567	0.230422	0.0197337	0.0586405	0.0454773
4	60	F	APAP	n	2318	hepatocellular	n	n	n	9.78863	0.183055	7.63668	0.0884771	24.7964	0.223566	57.2903	4.28309	2.14154	0.146725	0.0154049	0.0605677	0.018981
5	65	M	other	n	303	hepatocellular	n	y, II	y	9.91077	0.452405	5.12553	0.0821987	13.4198	0.0931154	50.7161	2.64337	3.87671	0.100803	0.0207917	0.229601	0.039023
6	45	M	other	n	171	hepatocellular	n	n	y	9.47614	0.561881	3.20017	0.11435	13.1278	0.151194	45.078	3.83248	7.03507	0.246816	0.0376888	0.220215	0.0700274
7	42	F	other	n	278	mixed	n	NA	n	18.6753	0.492896	10.5146	0.100909	26.0432	0.344343	95.5752	5.14813	4.5938	0.479857	0.0318029	0.275478	0.213571
8	37	M	other	n	366	cholestatic	n	n	n	8.98713	0.340102	6.77968	0.111621	17.9279	0.353498	67.4787	5.29908	2.27837	0.215626	0.0285981	0.0703705	0.0427234
9	58	F	other	n	88	hepatocellular	n	NA	n	18.3874	0.805835	9.7378	0.144777	25.6265	0.329868	66.6088	3.78705	5.09549	0.230716	0.0254523	0.116422	0.0513339
10	65	M	other	n	308	hepatocellular	n	n	y	13.3411	0.383724	7.66457	0.107728	21.2487	0.266419	58.2782	3.07207	4.21472	0.214282	0.0169245	0.0604877	0.03453
11	70	F	other	n	163	cholestatic	n	n	y	13.6476	0.359229	8.86887	0.11666	24.8327	0.195769	72.7445	4.46653	7.06613	0.469514	0.0297308	0.189462	0.0651701
12	83	M	other	n	114	cholestatic	n	n	y	16.9945	0.616602	12.5545	0.253333	32.611	0.31081	91.23	7.06337	4.87776	0.339405	0.0420538	0.179149	0.134034
13	38	M	other	n	226	hepatocellular	n	n	n	16.6056	0.643188	9.63612	0.162649	24.5254	0.207929	61.9975	3.73978	4.64122	0.232054	0.0284865	0.146807	0.0510998
14	40	F	other	n	152	cholestatic	n	n	n	8.88844	0.302312	6.2483	0.108898	16.6346	0.167732	64.8962	4.40611	3.98126	0.281248	0.0260033	0.0381221	0.0301363
15	76	F	other	n	144	cholestatic	n	n	n	15.789	0.747697	10.1265	0.166774	19.8386	0.284779	60.0282	4.11768	7.47035	0.28937	0.032818	0.0816814	0.0453312
16	57	M	other	n	267	hepatocellular	n	n	y	11.359	0.258539	6.284	0.0689257	23.7167	0.25028	54.6162	2.32532	2.6199	0.143211	0.0111324	0.0804013	0.0295252
17	67	M	other	n	20	hepatocellular	n	n	n	13.495	0.532063	7.44249	0.109432	17.7372	0.316107	56.6264	3.4532	3.57314	0.199725	0.0202946	0.1891	0.0793186
18	54	M	other	n	269	hepatocellular	n	n	y	19.1324	0.646057	9.34773	0.121077	25.5849	0.309472	88.7329	5.30424	4.68102	0.507122	0.0402409	0.25024	0.164427
19	39	F	APAP	y	5405	hepatocellular	n	n	n	4.3367	0.11863	2.5737	0.0285735	14.278	0.22352	41.2495	3.11197	0.7685	0.152705	0.0154947	0.0975152	0.0619555
20	37	M	other	n	335	hepatocellular	n	y, II	n	14.4731	0.359374	7.02098	0.0523101	24.946	0.282301	74.6968	3.37946	2.24869	0.214305	0.0192871	0.232747	0.106178
21	58	M	APAP	y	4029	hepatocellular	y	n	y	6.14639	0.150004	4.59807	0.0665722	14.2247	0.211757	44.0585	3.11217	1.48446	0.121209	0.0193757	0.0823603	0.0462147
22	48	F	APAP	n	4188	hepatocellular	y	n	y	10.4893	0.189345	5.21182	0.0449689	21.1899	0.155452	43.0189	2.95402	1.27524	0.0897618	0.0121634	0.109806	0.0635727
23	52	M	APAP	y	3138	hepatocellular	n	n	n	7.87711	0.280779	3.94498	0.0729724	16.9286	0.211044	56.9351	4.23683	2.54356	0.245945	0.0223101	0.16817	0.0574829
24	23	F	APAP	n	3546	hepatocellular	n	n	n	10.9503	0.303227	4.98192	0.0602623	16.6803	0.166126	45.0516	3.82483	2.6384	0.131503	0.0216261	0.130509	0.0598017
25	48	F	other	y	1778	hepatocellular	y	n	n	13.1618	0.470531	7.80548	0.121022	19.8438	0.27516	59.7801	4.05404	3.79109	0.168286	0.0161615	0.0547544	0.0406014
26	30	M	APAP	y	1608	hepatocellular	n	NA	n	4.51294	0.336274	3.03827	0.0775404	16.3537	0.322298	50.9138	4.55267	1.76932	0.261889	0.0292375	0.145633	0.0429007
27	80	M	other	n	339	mixed	n	NA	y	19.2487	0.805036	12.0489	0.156525	28.8517	0.576031	95.8473	6.90537	5.78765	0.349351	0.0268795	0.327849	0.209121
28	58	M	other	n	395	cholestatic	n	NA	n	15.1497	0.617334	10.3653	0.183254	25.8597	0.325062	86.0068	7.50567	3.49811	0.203621	0.028131	0.195965	0.0513112
29	30-35	M	NHV	-	NA	n	n	n	n	7.10272	0.159575	4.09034	0.039672	13.1609	0.164151	62.9807	1.95292	1.17885	0.102137	0.00932133	0.0311421	0.0660881
30	25-30	F	NHV	-	NA	n	n	n	n	14.6724	0.639456	8.60453	0.122341	25.5443	0.435046	74.6178	4.32549	2.37313	0.174538	0.0181661	0.0333972	0.0502092
31	20-25	F	NHV	-	NA	n	n	n	n	24.8336	1.06424	11.6076	0.154069	28.4818	0.33059	87.5561	4.78628	3.92949	0.213493	0.0198242	0.0295487	0.0412915	Legend
32	30-35	F	NHV	-	NA	n	n	n	n	16.0503	0.887727	7.4253	0.128861	21.7028	0.339383	75.5226	4.57637	2.55554	0.116451	0.0148812	0.0368724	0.0878335	ST: steatosis
33	45-50	M	NHV	-	NA	n	n	n	n	16.697	0.434064	8.11712	0.113176	15.0293	0.254509	59.9644	2.60982	2.8932	0.18049	0.0204657	0.0305157	0.0584609	DM: diabetes
34	35-40	F	NHV	-	NA	n	n	n	n	21.0019	0.879462	9.26237	0.116132	23.9268	0.431814	71.4349	5.19575	2.569	0.175052	0.0222161	0.0656864	0.185406	y, I: type I
35	25-30	M	NHV	-	NA	n	n	n	n	11.6473	0.281773	5.50572	0.0488295	13.2675	0.253517	56.7007	2.46432	1.77066	0.123541	0.0127697	0.0409767	0.0912556	y, II: type II
36	25-30	F	NHV	-	NA	n	n	n	n	19.4171	0.466847	8.15316	0.0901263	20.4515	0.290721	71.5926	3.0975	2.40483	0.118783	0.0129216	0.0323381	0.0733925	NA: not available
37	25-30	F	NHV	-	NA	n	n	n	n	10.1455	0.348704	5.43759	0.0597218	15.3451	0.284598	61.5446	2.75785	2.28224	0.169893	0.0192137	0.0492211	0.0919469	CVD: cardo-
38	49	F	other	-	16	n	n	n	y	10.9347	0.723069	6.68632	0.15065	24.5081	0.229349	63.0844	4.51285	4.67462	0.367277	0.0501316	0.162828	0.0772549	vascular
39	65	M	other	-	21	n	n	n	y	21.907	0.789249	12.6189	0.110019	26.7323	0.294318	34.8379	2.83037	5.6028	0.231795	0.0268748	0.193163	0.116427	disease
40	61	M	other	-	12	n	n	y	y	8.57042	0.123789	4.60732	0.0300168	20.6803	0.157023	36.4914	1.17424	1.98561	0.0941375	0.0103542	0.102329	0.023055	doxSO:
41	77	M	other	-	11	n	n	n	y	25.3108	1.15008	14.313	0.263888	35.185	0.358268	78.184	6.26627	7.08182	0.390026	0.0467843	0.330865	0.131581	1-deoxySO
42	65	F	other	-	26	n	n	n	y	15.8825	0.76267	10.4927	0.113584	23.5831	0.259286	60.1264	4.07448	5.01057	0.374055	0.0375045	0.309969	0.192049	doxSA:
43	71	M	other	-	10	n	n	n	y	8.10669	0.199167	4.36192	0.0448707	18.2568	0.173655	48.6489	3.12766	3.14198	0.283235	0.0196469	0.15461	0.05039	1-deoxySA
